# Supplementary material for: The Main Role of Diaphragm Muscle as a Mechanism of Hypopressive Abdominal Gymnastics to Improve Non-Specific Chronic Low Back Pain: A Randomized Controlled Trial
Source: J Clin Med. 2021 Oct 27;10(21):4983. doi: 10.3390/jcm10214983 (PMC8584898; doi:10.3390/jcm10214983)
Supplement: Supplementary file 1 [file jcm-10-04983-s001.zip]

Archive with 1 entries (1 files):
- jcm-1397641-supplementary.pdf
